# Supplementary material for: Derivatives of Pyrimidine Nucleosides Affect Artificial Membranes Enriched with Mycobacterial Lipids
Source: Pharmaceutics. 2024 Aug 23;16(9):1110. doi: 10.3390/pharmaceutics16091110 (PMC11435317; doi:10.3390/pharmaceutics16091110)
Supplement: Supplementary file 1 [file pharmaceutics-16-01110-s001.zip]

Archive with 1 entries (1 files):
- pharmaceutics-3144548-supplementary.pdf
